# Supplementary material for: An Insight into the Molecular Electronic Structure of Graphene Oxides and Their Interactions with Molecules of Different Polarities Using Quantum Chemical and COSMO-RS Calculations
Source: Molecules. 2024 Aug 13;29(16):3839. doi: 10.3390/molecules29163839 (PMC11357623; doi:10.3390/molecules29163839)
Supplement: Supplementary file 1 [file molecules-29-03839-s001.zip]

Archive with 2 entries (1 files):
- molecules-3146258-supplementary/
- molecules-3146258-supplementary/SupplementaryMaterial.pdf
